# Supplementary material for: The Class III Peroxidase Gene Family in Populus simonii: Genome-Wide Identification, Classification, Gene Expression and Functional Analysis
Source: Antioxidants (Basel). 2025 May 16;14(5):602. doi: 10.3390/antiox14050602 (PMC12108727; doi:10.3390/antiox14050602)
Supplement: Supplementary file 1 [file antioxidants-14-00602-s001.zip]

Archive with 1 entries (1 files):
- antioxidants-3517392-supplementary.xlsx
