# Supplementary material for: The Class III Peroxidase Gene Family in Populus simonii: Genome-Wide Identification, Classification, Gene Expression and Functional Analysis
Source: Antioxidants (Basel). 2025 May 16;14(5):602. doi: 10.3390/antiox14050602 (PMC12108727; doi:10.3390/antiox14050602)
Supplement: Supplementary file 1 [file antioxidants-14-00602-s001.zip › antioxidants-3517392-supplementary.xlsx]

## Sheet: Sheet1
	Table S1. Specific primers used for qRT-PCR analysis
Gene ID	Sequence ID	Primer ID	Primer Sequence	Gene sequence
Posim01aG0143200	PsPOD2	PsPOD2_F	GGCAGGGCCTAACGTGAA	ATGGTCTTTATCACTTTACTGGTTTTGGTCTTGCAAAGCTTGTCGACCTTTGGTGATGAACAACTTTTAGTCCGTGACTATTACAAGGAAACATGCCCTATGGTTGAAGAGATTGTTAGGTATAATCTTCAGTTTGCCGTGCTTAAAAATCCAAGAATGGCCGCCTCTCTGCTTCGCTTGCATTTTCATGATTGCTTCGTTATGGGATGCGATGCATCGGTTCTTCTAGACAGCTATGGAGGCATGGTCAGTGAAAAGCAGGCAGGGCCTAACGTGAACTCATTGCGTGGATTCGAAGTCATTGATAGGATCAAGTATCAATTGGAAGAAGCATGCCCTCTCATAGTCTCATGTGCTGATATCTTAGCCATTGCTGCTCGTGATGCTGTTGCAGTGAGA…
Posim01aG0143200	PsPOD2	PsPOD2_R	ACAGCATCACGAGCAGCA
Posim02aG0065700	PsPOD9	PsPOD9_F	CAGTGGTCCAAGCGAGCA	ATGGCTAGTGCTGCTAAGTCTTTCACCCCCCTTCTTCTGATTTCTTCTCTCCTTGTAGCTTCTTGGTTTTGTGCCACTGAAGCAAAAAGCACTGTTCCTGTAGTGCAGGGTCTGTCGTGGACATTCTACCAGTCTAGCTGTCCTAAAGTGGAATCCATTATAAGGAAACAGCTAGAAAAGGTGTTCAAGAAGGAGATTGGCCAAGCTGCTGGCTTGCTTCGTCTCCACTTTCATGACTGCTTTGTTCAGGGATGTGATGGTTCAGTCTTGCTTGATGGATCAGCCAGTGGTCCAAGCGAGCAGGACGCACCTCCCAACCTTACCTTGAGAGCAAGGGCATTTGAGATCATCGACGACCTACGCGAGCGCATACACAAGGAGTGTGGCCGTGTCGTCTCT…
Posim02aG0065700	PsPOD9	PsPOD9_R	TGTATGCGCTCGCGTAGG
Posim04aG0012600	PsPOD17	PsPOD17_F	TGACACCCCTGGACTGGT	ATGGATGCCAAAGCTCTCTTCTTCTTTGCTTTGTTGTCCTTCTCAGCTGTGTCTGTCTGGCCGGCCTTAGCAGAAAATGAAGAAGACCCTGGTCTTGTTATGAACTTTTACAAGGATACATGCCCTCAAGCTGAGGACATTGTCAAAGAACAAGTTAGACTCCTTTACAAGAGACACAAAAACACTGCATTTTCTTGGCTAAGAAACATTTTCCATGACTGTGCTGTTCAGTCATGTGATGCTTCACTGCTGCTGGACTCAACAAGGAGGACCTTGTCCGAGAAGGAGACAGACAGGAGCTTTGGCCTCAGGAACTTTAGATACTTCGACGATATCAAAGAAGCTGTTGAAAGAGAGTGTCCTGGAGTTGTTTCCTGTGCTGATATTCTTGTCCTGTCT…
Posim04aG0012600	PsPOD17	PsPOD17_R	ACAAACGGTGCACCAGCT
Posim05aG0063300	PsPOD23	PsPOD23_F	TGGTTGCTGGGAGAGGGT	ATGTCTCCTCCCCTCCCAGCCTTTCTCTTGCTCATATTCATCGCCTTTACCTCTGCCTCTGTTGTGCCACTCCAGCCTGGATTTTACGCCGAGACGTGCCCGGAAGCTGAATTCATAGTCAAGGATGTGATGAGGAGGAACATGATTAGAGAACCAAGAAGTGCTGCCTCAGTCATGCGTTTTCAATTCCATGATTGTTTTGTTAATGGTTGTGATGCTTCTATGCTGCTCGATGACACACCAAACATGCTAGGAGAGAAGCTCTCTCTGTCCAACATAGATTCTTTAAGGTCTTATGAAGTTATTGATGAAATTAAGGAAGAGTTGGAGAGGGTTTGTCCTGGGACGGTTTCTTGTGCAGATATAATCATCATGGCCTCTAGAGATGCTGTTGTCCTG…
Posim05aG0063300	PsPOD23	PsPOD23_R	CCCGCTGGTCTTTGCTGA
Posim05aG0102000	PsPOD24	PsPOD24_F	ATGGGCGAACGTCAAGGG	ATGGCTTTTGTGGCTGCTTTATGCTTGAGCTCGGTTCTCGTATTCTCGATATCTTCAGGAGCAGACGCACTGAGCTTGAATTACTATGAGAAAACGTGCCCTGATGTCGATTCCATTGTTACAAATGCTGTCAATAATGCAATGATGAAAGACAAAACGGTCCCCGCAGCGCTGCTCCGGATGCATTTCCATGACTGTTTCATAAGAGGCTGTGATGCTTCTGTTCTGCTAAATTCGAAAGGGAACAACAAAGCAGAGAAAGATGGCCCACCTAATATCTCTTTGCATGCGTTTTATGTCATTGACAACGCAAAGAAAGAAGTGGAAGCTTCATGCCCAGGAGTGGTATCATGCGCTGATATCTTGGCTTTAGCTGCAAGGGATGCAGTTGTATTTTCC…
Posim05aG0102000	PsPOD24	PsPOD24_R	GGCCACCTGAAAGAGCCA
Posim05aG0184500	PsPOD27	PsPOD27_F	TTGCAGCCCGTGACTCTG	ATGGCCAGTGCTGCTATGTCCTTTACCTCTCTTCTTCTGATTTCTTCTCTCTTTCTAGCTTCTTGGTTTTGTGCCACTGAAGCACAAGGCACTGTCCCTATAGTGAATGGCCTGTCATGGACATTCTACAAGTCTAAATGCCCTAAAGTTGAATCCATTATAAGGAAACAGCTTGGAAAGGTGTTCAAGAAGGATATCGAACAAGCTGCTGGTTTGCTTCGTCTCCACTTCCATGATTGCTTTGTTCAGGGATGTGATGGTTCAGTATTGCTTGATGGATCGGCGAGTGGTCCAAGCGAGCAGGACGCCCCTCCCAACCTGACCTTGAGAGCAAAGGCATTTGAGATCATCGAAGACCTACGCCGGCGCGTGGAAAAGGCTTGCGGCCTTGTCGTCTCC…
Posim05aG0184500	PsPOD27	PsPOD27_R	TTAGCAAAGGGTGGCGGG
Posim05aG0184600	PsPOD28	PsPOD28_F	CCCCTCCCAACCTGACCT	ATGGCTATCACTGCTAAATCCTTCACTGTTCTTCTGATTTCTTCTCTCTTCCTAGTTTCTTGTTTTGGTGCCAAGGAGGCACAGAACACCTTTCCTGTAGTGAATGGTCTGTCATGGTCGTTCTACGACTATAGCTGTCCTAAAGCTGAATCAATTATAAGAAAACAGCTCAAGAAAGTGTTTAAGAATGATATTGGCCAAGCTGCCGGCTTGCTTCGTCTCCATTTCCACGACTGCTTTGTTCAGGGATGTGATGGCTCAGTGTTGCTTGATGGATCGGCGAGTGGTCCAAGCGAGCAGGACGCCCCTCCCAACCTGACCTTGAGACCAAAGGCATTTGAGATCATCGACGACCTACGCGAGCGCATACACAAGGAGTGTGGCCGAGTGGTCTCTTGT…
Posim05aG0184600	PsPOD28	PsPOD28_R	GACCACTCGGCCACACTC
Posim06aG0063700	PsPOD29	PsPOD29_F	CCCACCATTGCTGCTGGA	ATGGAAGGATTATGGCTGGTTGTTTTGGTGATTTTTGTAATGGCTTTGTCTGTGCAAAGCCAATTGAAAACAGGGTTTTATTCTACTTCATGTTCGAAAGCTGAGGCCATTGTTAGGTCCACTGTTGAATCTTACTTCAAAAAAGATCCCACCATTGCTGCTGGATTGCTCAGGCTTCATTTTCATGACTGCTTTGTCCAGGGCTGCGATGGTTCAGTATTGATTGCGGGGTCTTCTGCCGAGAGAAATGCCTTGCCGAATCTTGGATTAAGAGGTTTTGAAGTAATTGATGATGCTAAATCACAGATTGAGGCCTTATGCCCTGGGGTGGTCTCATGTGCTGACATACTAGCTTTGGCTGCTCGTGATGCTGTGGACTTGAGTGATGGTCCAAGTTGG…
Posim06aG0063700	PsPOD29	PsPOD29_R	GGCAGAAGACCCCGCAAT
Posim07aG0019200	PsPOD33	PsPOD33_F	TCGGTGCACCAGCTTCAG	ATGGCTCAGTCTATTAGCATTGTCTTAGTTCTTGCTCTTGCTCTCCTTGCCAGCTTTGCCCCTCTTTGCTTTTGTGGCAAGACAAGTGGTGGCTACCTCTACCCACAGTTTTACGATAGGTCATGCCCGAAAGCTCAAGAAATAGTAAACTCCATTGTAGCCAAGGCAGTTGCTAAAGAAGCTCGCATGGCAGCCTCATTACTTAGGCTCCATTTTCATGACTGTTTTGTCAAGGGCTGTGATGCATCAATATTGCTAGACAGCAGTGGAAGCATAATAACTGAGAAGAGGTCAAATCCAAACAGAAACTCAGTTCGAGGATTTGAAGTGATCGACAAGATTAAATCTGCACTGGAGAAGGAGTGTCCTCAAACTGTTTCCTGTGCTGATATCATGGCT…
Posim07aG0019200	PsPOD33	PsPOD33_R	CACCTGGTGCGCAATTGG
Posim10aG0037600	PsPOD43	PsPOD43_F	GCCCCGGCATTGTCTCTT	ATGGCATCTCCTGGCCATAATCTCCTCATATTACTTCTTTTCTTCATGTCCTTTCCATGTTCAAAGTCCAGACTCTCCGTCGACTATTACAACCAAACATGCCCACAATTCGCTTCTATCATGGAACAGATCGTCTCGGACAAGCAAATTGCTAGCCCCACCACTGCTGCCGGCGTTCTTCGCCTCTTCTTCCACGACTGCATGGTGGAAGGCTGTGATGGCTCCTTGCTCATCACCTCCACATCCTTCAACAAAGCTGAACGTGATGCTGACATCGACCAGTCCATCCCTGGAGATGCCTATGACCTTGTCACTCGTGCGAAGACTGCCCTTGAGCTCCAGTGCCCCGGCATTGTCTCTTGTGCTGACATTCTAGCCACCGCTGCACGCAACCTTGTC…
Posim10aG0037600	PsPOD43	PsPOD43_R	GCCCTGGACAAGAGAGGC
Posim13aG0145000	PsPOD55	PsPOD55_F	TCTGCTGCCAACAGTGGG	ATGGCTAGACCTAGCTCCTTTTCTTCTTATATGGCCATCTTTACATTAGCTTTCCTTGTGATCTTCACAAGTCACTCCTCAGCTCAACTCTCAACAAATTTTTACTCCAAGAGTTGTCCAAAAGTCTTTGGTGCAGTGAAATCTGTTGTTCAATCTGCAGTGTCGAAAGAGCGCCGGATGGGTGCTTCTCTAGTTCGCTTGTTCTTTCATGATTGTTTTGTCAGAGGTTGTGATGGGTCAATACTTCTGGAGGATACTTCCTCTTTCACCGGAGAACAAACTGCTGGTCCAAATAATAATTCTGTGAGGGGATATAATGTTATTGCCAAGATTAAGTCTCAGGTGGAGAAAGTCTGCCCAGGCATAGTTTCATGTGCTGATATCGTAGCCATTGCTGCT…
Posim13aG0145000	PsPOD55	PsPOD55_R	ACACCTTGCTTGCCCGAT
Posim19aG0001000	PsPOD68	PsPOD68_F	TCAATGCGCCTGCTCCAA	ATGGCTATGGCTAATTTTCTTGCTTTGTTTTTATTGATGGAGTTAATAGCAGGTGGTTATAGAGATGGAGCGAATGGCCTCAGCATGAACTACTACGTTTTCAGCTGCCCATTTGCTGAGGCAATTGTGAGGAACACAGTAACAAGTGCTTTGCAGTCTGATCCTACCTTAGCAGCTGGTCTTGTTAGAATGCATTTCCATGATTGCTGGATACAAGGATGTGATGGGTCTGTGCTGATAGACTCAACAAAGGATAACACAGCAGAGAAGGAATCTCCAGGAAATCAAAGCGTGAGAGGCTTTGAACTCATTGATGATGTAAAGGAGCAACTTGAAGAGCAATGCCCTGGTGTTGTCTCATGCGCTGACATTGTTGCAATGGCTGCTAGAGAGGCTGTT…
Posim19aG0001000	PsPOD68	PsPOD68_R	CCCCCAGACAAGGCAACC
	Actin	Actin_F	GGATATTCAGCCCCTTGTCTG
	Actin	Actin_R	TCGTCACCAACATAAGCATCC

## Sheet: Sheet2
Table S2. Basic information of the POD genes in Populus simonii
Gene ID	Gene Name	Number of Amino Acid	Molecular Weight	Theoretical pI	Instability Index	Aliphatic Index	Amino acid sequence	Subcellular localization	Amino acid sequence
Posim01aG0011500	PsPOD1	318	34132.1	4.5	38.9	84.94	-0.096	Vacuole	MSSVLATVICVVMLFWGISNAQLSPTFYAGTCPNVSSIVRGVVEQAARNDVRLGAKLIRMHFHDCFVDGCDGSILLVDANGINSEQDELPNQSVEGYGVVDNIKTAVENVCPGIVSCADILALASEILVTLAGGPTWQVPLGRRDSTTANAAGTSDIPSPFETFGNLSLKFSNKELDSTDLVALSGAHTFGRSQCQFFSQRLDDTNPDPTLDTTYLETLRQACPQGGNPSRLNNLDPTTPDDFDNNYFTNLQNNRGLLQTDQILFSTSGADTVAVVNRFANSQAAFFDSFAQSMIKLGNLSPLTGSNGEIRADCKRVN
Posim01aG0143200	PsPOD2	327	36914.3	6.32	41.49	91.56	-0.149	Endoplasmic Reticulum	MVFITLLVLVLQSLSTFGDEQLLVRDYYKETCPMVEEIVRYNLQFAVLKNPRMAASLLRLHFHDCFVMGCDASVLLDSYGGMVSEKQAGPNVNSLRGFEVIDRIKYQLEEACPLIVSCADILAIAARDAVAVRGGPGWEVYLGRKDSLKASFDGANQFIPAPNSSLETLIANFKQHGLDIRDLVALSGSHTMGKARCLSFRQQIHDESAEEHYDKYKRYTPFRRILRSICPKTGKDNRLAPLDFETPARFDNHYFLNILEGRGLLGSDNVLVTEDHEGEIRKQVWAYAAHQELFFASFANSMIKMGNINVLYGNEGEVRKNCRFVNT
Posim01aG0215600	PsPOD3	350	38018.3	8.67	31.98	83.03	-0.195	Vacuole	MEMPRVAAALALALSLIFVNMASQCSGQLQFGFYNGKCKDRNGFQRNVEDIVKQKVKARFSTDTTIVAALLRMQFHDCFVNGCDASILLDVPNGEKTAPPNLSVRGYDFIEEIKTEIENTCPGVVSCADIIVMATRDAVVESDKKSRTGWYPVQTGRRDGRVSSAQNVKLPSPSIPIPQAIAAFNSKRLSTIDMVYLLGGGHSVGVAHCGLFQNRLYDFKNTGHPDPTMNTTLLKTLQTLCPQNSGSTNSANLDQDPLKSSSVDKSYYEQIRLGNGILEVDQQLALDSNTRFSVARIAASNDFSFQFGRAMIKLGAVDVKIGKDGEIRKRCAAVNSPSGNSGGNLFNIFG
Posim01aG0319700	PsPOD4	324	34728.5	5.28	33.23	81.54	-0.012	Extracellular	MERGCMLLLMMVLIMDIGRGEGQLVEDFYSLTCPNVEALVKKAVSTKFNQTFTTIPATLRLFFHDCFVTGCDASTMVSSPNGDAEKDAPDNLSLAGDGFDTVVKAKQKVEGACPGVVSCADILAIAARDVVVLAGGPSFNVELGRRDGLVSKASLVKGNLPEPGFNLSQLNAMFARNNLSQIDMIALSGAHTLGFSHCSRFANRLYSFSSSSPVDPSLNQDYAKQLMDGCPRNVDPSIAINMDPVTPQTFDNVYFQNLVNGKGLFTSDEVLFTDPASQPTVKDFANSSSDFNGAFATAMRKLGRVRVKTGSQGSIRTDCTVINS
Posim01aG0340800	PsPOD5	320	35892	8.78	40.17	77.47	-0.251	Chloroplast	MAMPKERFFLILISFSSLIYPSQSRLSYNYYSKSCPNFNKIIQETVTSKQITSPSTAAGTLRLFFHDCLPNGCDASILISSTPFNSAERDADINLSLPGDAFDLVTRAKTALELSCPNTVSCADILATATRDLVTMVGGPYYNVLLGRKDYRISKSSYVEGNLPRPTMPMSKIISLFAAKGFSVQEMVALSGAHTIGFSHCKEFKSYLYNDTHYNQRFVQALRNACADYPKNPTLSVFNDIMTPNNFDNKYFDNLGKGLGLLESDHGLYNNPMTNPFVEIYAKDEKKFFQDFARAMEKLSVYGIKTGRRGEIRRRCDAIN
Posim01aG0428100	PsPOD6	243	26266.6	8.1	46.93	82.35	-0.077	Chloroplast	MVSRLSLACVVFSLFLISSCLPCQAQLSSNFYDSTCPNALTTIRTAIRRAVSSERRMAASLIRLHFHDCFVQGCDASIMLDNSPSIDSEKFSFSNNNSIRGFEVIDDAKAQVESICPGVVSCADIAAVAARDASVAVGGPSWTVRLGRRDSTTASRSLADSDIPRATTSLRNLIGMFNGKGLSERDMVALSGSHTIGQARCVTFRGRIYDNSSDIDAGFASTRRNEIENIQDQGPNLKGYFKT
Posim02aG0016500	PsPOD7	317	34017.1	9.22	44.26	84.98	-0.025	Plasma Membrane	MAAAVGLVFALLVIFQMSSSVSALSSNYYDQTCPKLESAVTNAVKKAMMNDKTVPAALLRMQFHDCFIRGCDASVLLASKGKNKAEKDGPPNISLHAFYVIDNAKKAVEALCPGVVSCADILALAARDAVALSGGPTWDVPKGRKDGRISKASETRQLPAPTFNISQLQQSFSQRGLSLKDLVALSGGHTLGFAHCSSFQNRIHSFNATLDVDPTLNPSFGSSLRSVCPAHNKVKNAGATMDSSTTTFDNVYYKLLLQGNSLFSSDQALLSTRETKALVSKFASSQEMFEKAFVKSMIKMSSISGGQEIRLDCKVVR
Posim02aG0030300	PsPOD8	345	37278.6	9.02	36.89	85.1	-0.15	Chloroplast	MAFSKASFSFIFMIVLLSSTTSLAHPGLGWGGKGGPFGGGSSGLFPGFYQYSCPQANDIVMSVLRKAIAKDPRMAASLLRLHFHDCFVQGCDASVLLDDSAKIVSEKNSGPNKNSLRGFEVIDEIKAKLEEACPQTVSCADILALAARGSTVLSGGPNWELPLGRRDSKTASLGGSNNNIPAPNSTIQNLISLFKRQGLNDIDLVALSGGHTIGVARCVTFKQRLYNQNGNNQPDHTIEKNYFLDLKSVCPKSGGDNNISPLDLASPAKFDNTYFKLLLWGKGLLTSDEVLYTGKVGKTIQLVKRYAEDEGRFFEHFAKSMVKMGSISPLTGFNGEVRKNCRLVN
Posim02aG0065700	PsPOD9	354	38513.6	5.48	45.61	86.53	-0.09	Extracellular	MASAAKSFTPLLLISSLLVASWFCATEAKSTVPVVQGLSWTFYQSSCPKVESIIRKQLEKVFKKEIGQAAGLLRLHFHDCFVQGCDGSVLLDGSASGPSEQDAPPNLTLRARAFEIIDDLRERIHKECGRVVSCSDILAIAARDSVYLSGGPDYDVPLGRRDGLNFATRNATLDNLPPPFANADTILSSLAAKTFDPTDVVALSGGHTIGISHCSSFTDRLYPTQDPTMDKTFANNLKGICPASDSNSTTVLDIRSPNNFDNKYYVDLMNRQGLFTSDQDLYTNKKTRGIVTSFAANQSLFFEKFVVAMIKMSQLSVLTGKEGEIRASCSVRNSGSSYLESVVEEGFEALSELI
Posim03aG0046200	PsPOD10	464	50398	5.71	58.59	82.22	-0.159	Cytoplasm	MLTSIFGIGNMRKLSFLVFIICILISVKNQNAEIKKNSWPYSSWDSFPSIFLSPLSFMEEEEEEEVGHSNRSLEYDFYRDSCPQAERIILRVVQELNEVNTRVAPALLRLMFHDCFIEGCDASVLLDAAIGIDSEKDSPPNQNLKGFDIIDKIKSEIEKVCPGIVSCADIVALAAREGVVLAGGPFYPLYTGRRDGTLSFRDVATHQLPSPNADLSETLASFASRGFDERETISLLGGHSIGVIHCKFFQNRLYNFSWTNKPDPSLDTGFLSLLRSRCNNNNSSKEASPSPSPSFKAPPPSSAPSTSFDGTKSPSTAPSLSCSGSPSSSSSTSEMRGSPSSSTAPSPSLKGSISSLHSSSAPSSASFEDSLLSTLAEPGMNIAYEGPGVDFGTLYYHGL…
Posim03aG0143800	PsPOD11	400	45066.3	5.22	41.41	77.58	-0.526	Extracellular	MKCSFSFGFLLILVLPLILASAQDGKYERAAYHDNYEGAVQKDQDYEGQYQDQEKGPAKYDKNYEKERTPAQNDQHHDQEEQDYHVPSLEISTLLDNLPSDDLLSFGYYSKSCPKAESIINKHVTKWVEEDRTLAASLLRLHFHDCAVHGCDGSILLNHERSERTAEASKSLRGFEVIDAIKAEMEKECPRTVSCADILTAASRDATVLLGGPYWDVPYGRKDGKVSIDKDAELVPMGRENITTLIEFYQSNGLNVLDMVVLSGAHTIGRATCGSLQYRLYNYAGTARQDGSLDYRYANFLKRKCRWASEYVDLDATTPRTFDNVYYKNLQDKMGLLHTDQSLYSDSRTSPIVDALADAPSDFFNHQFAVSMTKLGNILVPAVQDGGEIRTKCYSVNSNY
Posim03aG0200900	PsPOD12	326	35420.2	6.1	36.65	90.03	-0.031	Chloroplast	MKRSSCYNGYSLFLTMLMLCVVVRSQLTTDFYSTTCPNLLQIVRREVQKAIKFETRMAASLIRLHFHDCFVNGCDASVLLDGNDGEKFALPNINSARGFEVVDAIKTAVESQCSGVVSCADILAIAARDSVLLSGGKSWRVLLGRRDGLVANQTGANAKLPSPFEDVDTIINKFAAVGLNIIDVVALSGAHTIGQARCATFNNRLFNFSGTGAPDSTMESSMVSDLQNLCPLTDDGNKTTALDRNSTDLFDNHYFQNLLNNKGLLSSDQELFSSTNLTTKDLVQTYSTNQNLFLNDFANSMIKMGNISPLTGSSGEIRKKCSVVNS
Posim03aG0201100	PsPOD13	354	37809.5	4.92	34.23	87.09	0.026	Chloroplast	MERVFSFKMMVDKALHPLVASLFFVIWFGGSLPYAYAQLTPTFYDGTCPNVSTIIRGVLVQALQTDPRIGASLTRLHFHDCFVNGCDGSILLDNTDTIESEKEAAPNNNSARGFDVVDNMKTAVENACPGIVSCADILAIAAEESVRLAGGPSWTVPLGRRDSLIANRSGANSSIPAPSESLAVLKSKFAAVGLNTSSDLVALSGAHSFGRAQCLNFISRLYNFSGSGNPDPTLNTTYLAALQQLCPQGGNRSVLTNLDRTTPDTFDGNYFSNLQTNEGLLQSDQELFSTTGADTIAIVNNFSSNQTAFFESFVVSMIRMGNISPLTGTDGEIRLNCRTVNNSTGSNALLVSSI
Posim03aG0201200	PsPOD14	349	37323.7	4.48	40.85	87.19	-0.026	Extracellular	MMVDKAMHPLVASLFLVIWFGGSLPYAYAQLSPTFYDETCPTVNNIIRGVLVQALYTDPRIGASLTRLHFHDCFVNGCDGSILLDNTDTIESEKEAAPNNNSVRGFDVVDDMKAAVENACPGIVSCADILAISAEESVCLAGGPSWTVPLGRRDSLIANRSGANSALPSPFASLDVLKSKFAAVGLNTSSDLVALSGAHTFGRAQCSSFNLRLYNFSGSGNPDPTLNKTYLSELQQLCPQAGNESESVVTNLDPTTPDTFDGNYFSNLQTNEGLLRSDQELLSTTGADTIDIVNNFSSNQTAFFESFVVSMIRMGNISPLTGTDGEIRLNCRRVNDNSTGSNALLVSSI
Posim03aG0201300	PsPOD15	343	37088.1	4.58	30.02	94.69	0.078	Endoplasmic Reticulum	MKLSKLMVVALFYAFLVGGPLAYGQLTPTFYDDTCPSVISIIRGVIAETLIFDPRIGASLIRLHFHDCFVNGCDGSILLDKTATIDTEKEAFANNNSARGFDVVDIMKERLEGVCPGTVSCADILAIAAEESVVLAGGPWWPIPLGRRDSLTANRTAANAFIPGPRDTLERLRSRFTVVGLNNNTDLVALSGAHTFGRAQCRTFIDRLYNFNNTGLPDPTLDTTSLATLQQLCPQGGNGTVLADLDPTTPDCFDNNYFSNLQANKGLLQSDQELFSTPGADDIIELVNIFSTDETAFFESFVESMIRMGNLSPLTGTEGEIRLNCRVVNANLAGKDSVLVSSV
Posim03aG0201400	PsPOD16	348	37509.2	4.51	30.12	93.07	0.061	Cytoplasm	MHLSKVMFVALFYAFFAGVAPLAYGQLTPTFYDETCPNVTSIIREIIEDTLLSDARIGASLIRLHFHDCFVDGCDASILLDNTDTIESEKEALPNNNSARGFDVIDRMKARLESSENCPGIVSCADILAIAAEESVVLAGGPSWAVLLGRRDGTTANRALANLSLPSPFETLDEIKAKFTAVGLNNNTDLVALSGAHTFGRSRCQFFTNRLYNLSDCSTNPPPDDTLNSTYLATLRDLCPCNGNGSVLADLDPTTPDGFDSNYFSNLLVGQGLLRSDQLLFSTPGADTVDIVNNFSANQTAFFESFVVSMTRMGNLSLLTGTQGEIRLNCRVVNGNSTGQNIILVSSI
Posim04aG0012600	PsPOD17	331	37535.8	7.18	44.2	86.28	-0.388	Cytoplasm	MDAKALFFFALLSFSAVSVWPALAENEEDPGLVMNFYKDTCPQAEDIVKEQVRLLYKRHKNTAFSWLRNIFHDCAVQSCDASLLLDSTRRTLSEKETDRSFGLRNFRYFDDIKEAVERECPGVVSCADILVLSARDGIVSLGGPHIPLKTGRRDGRRSRADVIEDYLPDHNESISVVLDRFASMGIDTPGLVALLGAHSVGRTHCVKLVHRLYPEVDPALNPDHVEHMLYKCPDSIPDPKAVQYVRNDRGTPMVLDNNYYRNILDNKGLLIVDHQLANDKRTKPYVKKMAKSQDYFFKEFSRAITILSENNPLTGTKGEIRKQCTVANKHH
Posim04aG0019600	PsPOD18	327	35778.1	9.11	29.44	90.61	-0.079	Extracellular	MDSLKLSSGLIFIQLVFLAFVFNSANAQLKVGFYKDTCPQAEAIVKGVMDQVLKVAPSISGPLLRLHFHDCFVRGCDASILLNSSTGQAEKDSPPNLSLRGYQVIDRVKAALEKKCPGVVSCADILAIVARDVTAATLGPSWRVETGRRDGRVSNISEPITNLPPFFANISQLLTQFRSKNLSKKDLVVLSGAHTLGTSHCSSFDSRLYNFTGKGDTDPTLDSEYITRLKKICKAGDQITLVEMDPGGVRTFDNSYYELVANRRALFHSDAALLDNNYTKAYVKLQSVTTDGSTFFKDFGVSMRKMGRVEVLTGKAGEIRKVCSKVN
Posim04aG0019700	PsPOD19	327	35739.1	9.32	30.5	90.03	-0.093	Extracellular	MDSLKLSSGLIFIQLVFLAFVFNSANAQLKVGFYKDTCPQAEAIVKGVMDQVLKVAPSLSGPLLRLHFHDCFVRGCDASILLNSSTGQAEKDSPPNLSLRGYQVIDRVKAALEKKCPGVVSCADILAIVARDVTAATLGPSWRVETGRRDGRVSNISEPLTNLPPFFANISQLLTQFRSKNLSKKDLVVLSGAHTLGTSHCSSFDSRLYNFTGKGDTDPTLDSEYITRLKKICKAGDQITLVEMDPGGARTFDNSYYKLVANRRALFQSDAALLNNNYTKAYVKLQSVTTDGSTFFKDFGVSMRKMGRVEVLTGKAGEIRKVCSKVN
Posim04aG0046400	PsPOD20	350	38811	9.36	41.27	82.23	-0.178	Chloroplast	MYTTIMPALSSSSSSICTFLLVFLLVVRTSNCAAKAIKSSRPPRQLSVDYYAKKCPQLEQLVGSVTSQQFKEAPVSGPATIRLFFHDCFVEGCDASILISTNPGSKELAEKDAEDNKDLRVEGFQTISKAKDMVERKCPGIVSCADILAIAARDYVHLAGGPYYQVKKGRWDGKISMASRVPYNIPRANFTIDQLLKLFNSKGLTLEDLVVLSGAHTFGFAHCKQFVSRLYNYRGTKQPDPGMDPRLLKALKMSCPQFGGNPDIIAPFDVTTPFLFDHAYYGNLEAKLGLLASDQALFLDPRTKPLVQQLGKDKKRFFQAFSIAMEKMGSIGVKRGRRHGETRRVCSMHT
Posim04aG0138900	PsPOD21	345	37654.8	6.53	38.63	78.58	-0.124	Extracellular	MVLANFLGVVLLMELIAGGYRFGADGLSMNYYVFNCPLAEPIVRSTVTSALQSDPTLAAALVRMHFHDCWIQGCDGSILLDSTKDNTAEKDSPGNLSVRGFELIDDVKEQLENQCPGVVSCADIVAMAAREAVSWSGGPVYDIPKGRKDGRRSKIEDTINLPFPTFNASELVRVFGKRGFSAQDMVALSGKYSSSSPIKLLGVSRCSSSFCGHHLVYAGAHTLGVARCSSFKTRLSDPVDPTMDSDFSKALAKTCSGGDNAEQSFDVTRNNFDSFYFQALQRKAGVLFSDQTLYNNPRTKAIVNNYAMNQAMFFLDFQQAMVKMSLLDVKEGSKGEVRADCRKVN
Posim04aG0148100	PsPOD22	339	36775.7	6.11	32.93	87.26	-0.05	Extracellular	MLMAITRFSYSTILALLYLSLLHLVTSFPSSNGQIDYNYNYNYYDSSCPRLGMIVKYGVWAAFKNDTRIAASLLRLHFHDCFVNGCDASILLDDTIDFRGEKNALPNRNSARGYEVIESIKADVEKACPSTVSCVDILALAARESVLLSGGPYYPLSLGGLDGLTASEKAANEQLPSPFEPLENITAKFASKGLDIKDVVVLSGAHTIGFAQCFSFKRRLFDFKGTGKPDPTLDSSAVANLQDTCPNKDASNSKLAPLDSASTYRFDNAYYVNLVNRTGLLESDQALMGDSKTAAMVTAYSSNSYLFSADFASSMVKMSNLGILTGSNGQIRKKCGSVN
Posim05aG0063300	PsPOD23	330	36653.8	4.91	44.97	82.15	-0.166	Extracellular	MSPPLPAFLLLIFIAFTSASVVPLQPGFYAETCPEAEFIVKDVMRRNMIREPRSAASVMRFQFHDCFVNGCDASMLLDDTPNMLGEKLSLSNIDSLRSYEVIDEIKEELERVCPGTVSCADIIIMASRDAVVLSGGPDWEVKLGREDSLTASQEDANNIMPSPRANASLLMDLFEGYNLSVKDMVALSGSHSIGQARCFSIVFRLYNQSGSGKPDPTIEPRYKEKLNRLCPLGGDENVTGDLDATPTMFDNRYFKDLVAGRGFLNSDQTLYTFPETRKYVALFSKDQRAFFNAFVEGMIKMGDLQSGRPGEIRSNCRMVNSRPVNALLES
Posim05aG0102000	PsPOD24	317	34190.9	9.12	46.17	75.43	-0.18	Endoplasmic Reticulum	MAFVAALCLSSVLVFSISSGADALSLNYYEKTCPDVDSIVTNAVNNAMMKDKTVPAALLRMHFHDCFIRGCDASVLLNSKGNNKAEKDGPPNISLHAFYVIDNAKKEVEASCPGVVSCADILALAARDAVVFSGGPTWDVPKGRKDGRTSRASETTRLPSPTFNIAQLQQSFSQRGLSLDDLVALSGGHTLGFSHCSSFESRIRNFNATHDIDPSMRPSFAASLRSICPKSNRAKNAGTTMDPSSTTFDNTYFKSILQKRGLFSSDQSLLSTPKTKDLVTKFASSKANFNKAFVSSMIKMSSITGGQEVRKDCRVVN
Posim05aG0111600	PsPOD25	333	36341.6	9.37	44.47	82.94	-0.211	Extracellular	MAQLISVVLALGLAFLAFSPICFCGKTTGGYLYPQFYDKSCPKAREIVNSIVAKAVAKEARMAASLLRLHFHDCFVKGCDASILLDSTGSIISEKGSNPNRNSARGFEVIDEIKSALEKECPKTVSCADIMALSARDSTVLTGGPSWEVPLGRRDSRSASLSGSNNNIPAPNNTFQTILTKFKLQGLNVVDLVALSGSHTIGNARCTSFRQRLYNQSGNGKPDYSLQQSLAAQLRNRCPRSGGDQNLFFLDFASPKKFDNSYFKNILASKGLLNSDQVLLTKNEASMELVKKYAESNELFFEQFSKSMVKMGNISPLTGSRGEIRKSCRKINS
Posim05aG0125900	PsPOD26	322	35319.2	5.41	40.52	86.65	-0.08	Extracellular	MAQLISVVLALGLAFLAFSPICFCGKTTGGYLYPQFYDKSCPKAREIVNSIVAKAVAKEARMAASLLRLHFHDCFVKGCDASILLDSTGSIISEKGSNPNRNSARGFEVIDEIKSALEKECPKTVSCADIMALSARDSTVLTGGPSWEVPLGRRDSRSASLSGSNNNIPAPNNTFQTILTKFKLQGLNVVDLVALSGSHTIGNARCTSFRQRLYNQSGNGKPDYSLQQSLAAQLRNRCPRSGGDQNLFFLDFASPKKFDNSYFKNILASKGLLNSDQVLLTKNEASMELVKKYAESNELFFEQFSKSMVKMGNISPLTGSRGEIRKSCRKINS
Posim05aG0184500	PsPOD27	354	38729.1	5.88	44.73	87.06	-0.097	Vacuole	MASAAMSFTSLLLISSLFLASWFCATEAQGTVPIVNGLSWTFYKSKCPKVESIIRKQLGKVFKKDIEQAAGLLRLHFHDCFVQGCDGSVLLDGSASGPSEQDAPPNLTLRAKAFEIIEDLRRRVEKACGLVVSCSDILALAARDSVYLSGGPDYNVPLGRRDGLKFATQNETLDNLPPPFANADTILSSLATKGFDATDVVALSGGHTIGISHCSSFTDRLYPTQDPTMDKTFANNLKEVCPTRDFNNTTVLDIRSPNKFDNKYYVDLMNRQGLFTSDQDLYTNKKTRGIVTSFAVNQSLFFDKFVVAMIKMSQLKVLTGNQGEIRASCSERNSGYSYLESVVEEGLDALSGLI
Posim05aG0184600	PsPOD28	353	38685.7	5.2	45.38	85.67	-0.19	Extracellular	MAITAKSFTVLLISSLFLVSCFGAKEAQNTFPVVNGLSWSFYDYSCPKAESIIRKQLKKVFKNDIGQAAGLLRLHFHDCFVQGCDGSVLLDGSASGPSEQDAPPNLTLRPKAFEIIDDLRERIHKECGRVVSCADIAAIAARDSVYLSGGPEYDVPLGRRDGLNFATQDATLANLPPPTANASTILRSLAAKNLDATDVVALSGGHTIGIGHCGSFTERLYPTQDPTMEKTFAEDLKEICPTNSSTNTTVLDIRSPNKFDNKYYVDLVNRQGLFTSDQDLYSYKKTRGIVTSFAEDEALFFEKFVVAMIKMSQLSVLTGNQGEIRANCSVRNSDNSYLVSEVEEDLETKSELR
Posim06aG0063700	PsPOD29	321	34907.6	5.98	35.76	87.48	-0.135	Plasma Membrane	MEGLWLVVLVIFVMALSVQSQLKTGFYSTSCSKAEAIVRSTVESYFKKDPTIAAGLLRLHFHDCFVQGCDGSVLIAGSSAERNALPNLGLRGFEVIDDAKSQIEALCPGVVSCADILALAARDAVDLSDGPSWSVPTGRRDGRVSLSSQASNLPSPLDTVAAQKQKFADKGLDDHDLVTLVGAHTIGQTHCQFIRYRLYNFTTTGNADPTINQSFLSQLQALCPKNGDGTKPVPLDKDSQTDFDTSFFKNVRDGNGVLESDQRLWDDAATRDVVKKYAGTIRGLLGLRFDIEFRQAMVKMSSIEVKTGTDGEIRKVCSKFN
Posim06aG0099500	PsPOD30	321	35247.3	9.26	31.14	84.83	-0.187	Chloroplast	MASLGIFSLTSTLFLVLALATRASSSKVLSPNYYDYVCPKALPTIKRVVEAAVYNERRMGASLLRLHFHDCFVNGCDASILLDSTSAFDSEKNANPNINSIRGFEVIDRIKLEVDKACGRPVVSCADILAVAARDSVVALGGPTWAVQLGRRDSTTASKTTANNDIPAPFMDLPDLINNFKKHGLNKKDLVVLSGAHTIGFAQCFTFKDRIYNETNIDPKFARERKLTCPRTGGDSNLAPLNPTPSYFDARYYNDLLKKRGLFHSDQALFNGGSTDSLVKAYSSNAKAFWTDFANSMVKMGNIKPLTGKQGQIRLNCRKVD
Posim06aG0121000	PsPOD31	331	36935.9	5.86	36.73	87.7	-0.224	Chloroplast	MASSNIRTHFCSSTLIFLLLPLLLQFYSGKSELQFNYYAQSCPRAEGIIKEQVIKLYNKHGNTAVSWVRNLFHDCIVKSCDASLLLETVNGIESEKASQRSFGMRNFKYVNTIKAALESECPVTVSCADIVALSARDGIVMLGGPRVEMKTGRRDSTESYGAVVEDFIPNHNDSISLVLSRFQSIGVDVEGTVALLGSHSVGRVHCVNLVHRIYPTVDPTMDPDYAEYLKGRCPTPDPDPQAVLYARNDRETPMILDNYYYKNLLGHKGLLMVDQQLTSDPLTSPYVEKMAADNGYFHDQFSRAVVVLSENNPLTGDQGEIRKDCRYVNSN
Posim06aG0252000	PsPOD32	349	37687.5	5.57	39.91	86.88	-0.057	Chloroplast	MAVCVCSLPKKALTNLLMETTSVPFSARPHLYSFLALVLLYVVSSPCSASLFFNFYGASCPAAELIVSNKVRSASSSDPTIPGKLVRLVFHDCFVEGCDASVLLQGNGTERSDPGNRSLGGFQVIDSAKRNLEIFCPGTVSCADVVALAARDAVAISGGPQLQIPTGRRDGRVSAAANVRPNIIDTTFTMNEMINIFTSKGLSLEDLVVLSGAHTIGSAHCSAFRDRFQENSKGKLTLIDSSLDKNYANELTQRCPVDASDSITVVNDPETSSSFDNQYYRNLVAHKGLFQSDSVLLDDNRTRNLVEDLANDQGRFFESWSQSFLKLTSIGVKTGEEGEIRHSCSMTNG
Posim07aG0019200	PsPOD33	334	36325.6	9.22	49.88	86.5	-0.144	Extracellular	MAQSISIVLVLALALLASFAPLCFCGKTSGGYLYPQFYDRSCPKAQEIVNSIVAKAVAKEARMAASLLRLHFHDCFVKGCDASILLDSSGSIITEKRSNPNRNSVRGFEVIDKIKSALEKECPQTVSCADIMALAARDSTVIAGGPSWEVPLGRRDSRGASLSGSNNNIPAPNNTFQTILTKFKLQGLDVVDLVALSGSHTIGNARCTSFRQRLYNQSGNGQPDSTLQQSFAAQLRTRCPRSGGDQNLFFLDFVSPTKFDNSYFNNILASKGLLSSDQVLLTKNEASMELVKKYAENNELFLEQFAKSMVKMGNISPLTGSRGEIRKSCRKINA
Posim07aG0052000	PsPOD34	331	35855.1	9.29	28.06	82.87	-0.047	Chloroplast	MAAARFHLLLVLSLTLSLCHFPDTTWAQLRQNYYASSCPRVESIVRGVVQNKIKQTFVTIPATLRLFFHDCFVQGCDASVIVASTATNKAEKDHSDNLSLAGDGFDTVIKAKAAVDATPGCKNKVSCADILAMATRDVIALSGGPSYRVELGRLDGLSSTAASVNGKLPQPTFSLNQLTAMFAANGLSQTDMIALSAAHTVGFSHCSKFANRIYSFSRQGPIDPTLNRTYAKTLQTLCPKNVDSRIAINMDPNTPNTFDNMYYKNLVQGMGLFTSDQVLFTDSRSKPTVTKWATDSQAFQQAFITAMTKLGRVGVKSGRNGKIRQDCAVLA
Posim07aG0067100	PsPOD35	401	44755.5	5.97	53.47	78.58	-0.361	Chloroplast	MAKLMKRKTKTLIVIFIISVILSLKFPSEIEEEERAKREKLEKEEKTFSVFLQRESATSTRGGVVSLADELHGLEYDFYRQNCPQAESIVRSTMARIYMQQNDISFGLLRLLFHDCFIKGCDASVFLDDSNGNKNRSIERQAAPNKTLRGINEIDMIKEELDNACPGVVSCADTLALATRDAVVLAGGPFYPVFTGRRDSTQSYFDEAMDEIPKPNDNITRTLILFSRRGFDERETVNLLGAHNVGKISCDFIRNRLTNFSGTGQPDASVDHDFLNELRLACQDSNSTNHDGTVASMTSREMRNSSSAMIFQGLSASIPSGARFDNHYYQNLLGGRGLLFADQQLMADENTARLVAVYASDDGTTFRRDFSRSMVKMSNLGVLTGTLGQVRNKCSFPTS…
Posim07aG0075200	PsPOD36	331	36732.4	7.53	38.69	90.69	-0.046	Chloroplast	MDRVQLCLTPIFFLVLVPCVARGPNALGLSYDFYNKTCPNVEKIIHNVVSQKLLEAPVTAAGALRIFFHDCFVEGCDASVLIASRESNKAERDAEINLSLPGDGYDVFFRAKRALELQCPGFVSCADVMAIATRDLVNLVGGPRWEVKKGRRDGLISKASRVDGNLPQVNRTIPQLISLFKSKGLSTMDMVALSGGHTIGLSHCKEFMPRIYGYNSTFDIDPTMNQEYARTLRSPCPQKHLDPTVVALNDVTTPFIFDNAYYHNLKKGLGLLASDQMLVLDPLTRGYVDMMAADQQLFFNYFVESMIKLGQVGVKTGSDGEIRRRCDSFNN
Posim07aG0094800	PsPOD37	330	36526.8	5.32	43.64	82.15	-0.147	Plasma Membrane	MSPLLAAFLLLVSMGLTSASTVPLRPGFYAETCPEADFIVKDVMRRNMIREPRSAASVMRFQFHDCFVNGCDASVLLDDTPNMLGEKLALSNIDSLRSYEVIDEVKEELEKVCPGTVSCADIIIMASRAAVVLSGGPDWDVKLGRVDSLTASQEDSNNIMPSPRANASLLMDLFERFNLSVKDMVALSGSHSIGQARCFSIMFRLYNQSGSGRPDPAIETKYREKLDKLCPLGGDENVTGDLDATPATFDNRYFKDLVAGRGFLNSDQTLYTFPETRKYVTLFSKNQQAFFRAFVEGMIKMGDLQSGRPGEIRSNCRMANSRPVRVLMES
Posim07aG0118300	PsPOD38	327	35779.2	9.12	37.58	89.51	-0.072	Extracellular	MAVQKLFPVLFLQLALAFLLAGFTNAGGLQLGFYQRACPDAELIVHQTLYRYISRDRTLAAPLLRMHFHDCFIRGCDGSVLLSSTKKNQAEKDAIPNKTLRGFNVIDAVKSALEKKCPGVVSCADILALVARDAVLMIGGPHWDVPTGRRDGRVSIANEALFNLPSPFANITVLKQQFAATGLSVKDLAVLSGGHTIGIGHCTIISNRLYNFTGKGDTDPSLDPRYAAQLKKKCKPGNSNTVVEMDPGSFKSFDEDYYTIVAKRRGLFQSDSALLDDAETRDYVKFQSRTQGSTFAQDFAESMVKMGYIGVLTGKQGEIRKRCAVVN
Posim07aG0128100	PsPOD39	340	37793.3	9.06	48.95	84.91	-0.212	Vacuole	MRRGQKCLFFPLLAIALCLCIANVDAGITLQPPVKLKWHYYRQHTTCTYAEEFVRHQVELFWKADRSITSKLLRLLYSDCFVTGCDASILLDGPDSEKTAPQNSGLGGFVAIDKIKEVLEIRCPGVVSCADILNLATRDAVHLAGGPAYPVFTGRRDGVSSKASTVDLPSPSISGGEALAYFKSRGLDVLDLGTLLGAHSMGRTHCRYILDRLYNFNNTGRPDPSMNKAFADQMRKQCPQRTKKGQSDPLVFLNPESSSKYTFTESFYKRVLSYQSVLGVDQQLLFSNDTLQITQEFAGGFEYLRRSLALSMSRMGNINVLTGNAGEIRRNCRYINGKTQ
Posim08aG0018300	PsPOD40	319	34317	9.08	46.85	83.35	-0.048	Chloroplast	MAAKAGAAASFMFMLFLLNIACQAQLSPAFYDSSCPNALSAIRTAIRSAIASDRRMAASLIRLHFHDCFVQGCDASILLDETSSIQSEKTALGNLNSARGYNVIDKAKTEVEKICPGVVSCADIIAVAARDASAYVGGPSYAVKLGRRDSTTASRTLANAELPAFFESLESLISRFQKKGLTARDMVALSGSHTLGQAQCFTFRERIYNHSNIDAGFASTRRRRCPRVGSDATLAPLDLVTPNSFDNNYFKNLMQNKGLLQSDQVLFNGGSTDSIVSEYSRNPARFKSDFGSAMIKMGDIGLLTGSAGQIRRICSAVNN
Posim08aG0096100	PsPOD41	340	36427.3	4.38	39.06	92.65	0.098	Extracellular	MAMGLAICFMMLIKLVIALAKTPTTLNTTCVGDIGVLLQFDVYQESCPEAEPIILSWVQSAISEEPRMAASLLRLHFHDCFVNASQGCDASVLLDDAENFVGEKTAPPNLNSLRGFEVIDAIKSDLESVCPETVSCADILAIVARDSVLLSGGPGWEVQMGRRDSLTASKAAATNNIPAPNSSVATLVANFQNVGLTQNDMVALSGAHTMGKARCSTFSSRFQSPSNSGGPDVNMDFVQSLQQLCSETADSTTTVAHLDLVTPATFDNQYYVNLLSGEGLLPSDQVLVVQDDRTREIVESYAEDPLLFFEDFKNSMLKMGALGPLTGDSGEIRVNCRAVN
Posim09aG0099000	PsPOD42	373	40874.7	8.43	31.61	84.29	-0.047	Chloroplast	MNSLRLFFVCPINQHKVPALKAITISIAQLLHTHMQMAKTLFSYFTIPLFLCLSSLHLVTSFPFASGQTDYNYNYNYYGRSCPRLGMIVKYGVWAAFKNDTRIAASLLRLHFHDCFVNGCDASILLDDTIDFRGEKNAFPNRNSARGYEVIESIKADVEKACPSTVSCADILTLAARESVVLSGGPYYPLSFGRRDGLTASEKAANEQLPSPIEPLENITAKFTSKGLDMKDVAVLSGAHTIGFAQCFTFKRRLFDFKGTGKPDPTLESLALTSLQGMCPNKDASNSNLAPLDYASTYRFDNAYYVNLVNSTGLLESDQALMGDPRTAALVTAYSSNSYLFSADFASSMTKLSNLGILTGSNGQIRKKCGSVN
Posim10aG0037600	PsPOD43	331	36569.9	8.01	33.27	79.91	-0.125	Chloroplast	MASPGHNLLILLLFFMSFPCSKSRLSVDYYNQTCPQFASIMEQIVSDKQIASPTTAAGVLRLFFHDCMVEGCDGSLLITSTSFNKAERDADIDQSIPGDAYDLVTRAKTALELQCPGIVSCADILATAARNLVTMVGGPYYHVRLGRKDGLVSNASLVQGNIAQPTMPLSDIISLFYSKGFSVQEMVALVGAHTIGFSHCKEFSHRLFNFSKTSETDPAYNPKYAEGLRKLCANYTKDPTMSAYNDVMTPGKFDNMYYKNLQRGLGLLSTDQALSVDRRTKPFVDLYAANETAFFEAFAHGMEKVSIYKIKTGKKGEVRHRCDQFNAAKIN
Posim10aG0129800	PsPOD44	341	37055.3	4.94	35.9	93.28	0.054	Extracellular	MAFLLHESKLPVLPLAMLVFISILSGSLHASDPPLTLDHYASTCPDVFEIVKKEMECEVLSDPRNAALILRLHFHDCFVQGCDGSVLLDDTITLQGEKKALTNTNSLKGFKIIDRIKNKIESECPGIVSCADILTIAARDAVILVGGPYWDVPVGRKDSKTASFELAASNLPTADEGLLSIMTKFLYQGLSATDLVALSGAHTIGMARCANFRSRIYGDFETTSDASPMSETYLNSLKSTCPAAGGSGDNNISAMDYATPNLFDNSFYQLLLKGDGLLSSDQELYSSMLGIETKNLVIKYAHDSLAFFQQFADSMVKMGNITNPDSFVNGEVRTNCRFVNT
Posim10aG0167200	PsPOD45	353	39717.8	9.01	42.86	87.9	-0.241	Cytoplasm	MKLWFCTFLLLVQFELHMVSAMLPLNPVKDLVKPLGAPSILSPQDYLSLSYYHKTCPAAEEIIHRKMKAWFLKDYTLAASIIRLHFHDCAIRGCDASILLNHRNSERRAYASKTLRGFKVIDEIKAELERKCPKTVSCADILTAAARDATLLLGGPFWEVPFGRKDGKTSIAKEADLVPQGRENVTALIDFFQERGLSILDLVVLSGSHTIGRSSCYSFMHRLANYKGTGRPDPTLDRQYLRNLTGSCKWSSNLVNLDITTPKTFDVEYYNNLGKKKGLLSTDQELYSDPRTAPFVSAFTDQQPDLFFNQFAASMVNLGNILVYTAPNESEIRLDCNYVNPAPKKKGNPPRRG
Posim11aG0023200	PsPOD46	334	36673.3	8.96	43.67	88.35	-0.054	Extracellular	MASSKLSPCLIFLQIIFLVFVFNSANAQLKVGFYKDTCPKAEAIVKEVMDQVMKVAPSLSGPLLRMHFHDCFVRGCEGSVLLNSSTGQAEKDSPPNLSLRGYQVIDRVKTALEKECPGVVSCADILAIVARDVTVATMGPFWLVETGRRDGRVSTFSEPLTNLPPFFANISQLISMFRSKGLSVKDLVVLSESLVKRNCTEVNPNYSVLAQSSRLYNSTGKDGTDPTLDSEYIEKLKNKCKVGDQTTLVEMDPGSVRTFDNSYYTLVAKRRGLFQSDAALLDNSETKAYVKLQSAATHRSTFFKDFGVSMINMGRVGVLTGKAGEIRKVCSKVN
Posim11aG0050500	PsPOD47	331	36130.2	7.56	38.59	80.79	-0.112	Chloroplast	MPSLSSSSSTCTFLLSFLFALTASNCAAKEISSTSSPRQLSVDYYAKTCPQLEQLVGSVTSQQFKEAPVSGPATIRLFFHDCFVQGCDASILISTTPGSKVLAEKDAEDNQDLRVEGFQTISKAKALVESKCPDVVSSADILAIAARDYVHLAGGPYYQVKKGRWDGNISMASRVPYNIPRANFTVDQQLKLFNSKGLTLEDLVVLSGAHTFGFAHCKQFVSRLYNYRGTKQPDPDMDPRLLKALRMSCPQFGGNSDTVAPFDVTTPFLFDHAYYGNLEAKLGLLASDQALFLDPRTKPLVLQLGTDKHKFFQAFAAAMEKMGSIGVERGT
Posim12aG0004000	PsPOD48	329	36082.5	7.52	42.88	75.9	-0.329	Chloroplast	MVSSKKLTQLCVTFWVAVLFCQNVQSHLQVGFYRNSCGRAESIVRGAVRDALRQDRGVAAGLVRLHFHDCFVRGCEGSVLLDSTSSNKAEKDSPANYPSLRGFEVIDDAKARLEAECQGVVSCADILAFAARDSFDLTGGFDYDVQAGRRDGIVSLASETYSNLPPPTFNVDQLTQRFSDKGLTQEEMVTLSGAHTIGNSHCRSFTYRLYNFSGTNSQDPSLDSQYAARLRKSCPQDSADPNLEVPMDTRTPTISDVNYYKDILANRGLFSSDQILLTNPATASEVKSNARSPSGWKRKFAAAMVKMGQIEVLTGNKGEIRANCRVINS
Posim12aG0036300	PsPOD49	323	35088.2	8.62	35.89	86.97	-0.045	Chloroplast	MKTAFIFACVAVLTVVGVCQAGDLRKNFYRTSCPAAESIVKNITERRAASNPNLPAKLLRMHFHDCFVRGCDASILINSTANSSAEKDAIPNLSLANFDVIDEIKTELENKCAGKVSCADILALATRDAVSFQFKKPMWEVLTGRRDGNVSVASEVLPNIPSPFLNFSSLVQSFKSKGLTVHDLVVLSGAHTIGVGHCNLFSNRLYNFTGKADQDPSLNATYAAFLKTKCQSLSDRTTTVEMDPDSSQNFDASYFVILKQQKGLFQSDAALLTDKTSNKIVGELVKSTDFLKEFSQSMKRMGAIGVLTGNSGEIRKTCGVINS
Posim12aG0071000	PsPOD50	329	36646	8.69	32.4	79.45	-0.137	Cytoplasm	MAFPLRILLLLFLSIPFSESESNLSFDYYKRSCPNFEKIVRETITTKQMSNPATAAGTLRLFFHDCMVEGCDASVFIASNSFNTAERDADVNLSLSGDGYEVVIKAKTTLELTCPKVVSCADILAVATRDLVTMVGGPYYKIRLGRKDGLVSKASRVEGNLPRSNMSMTHVINLFASKGFNVQEMVALTGGHTIGFSHCIEFSDRLYSYSKKQATDPELNSKFAAGLRNMCANHTTDKTMSAFNDVFTPGKFDNMYFKNLPRGLGLLAYDHALVKDPRTKPFVELYATNQTVFFQDFSRAMQKLSIHGIKTAINGEVRNRCDQFNSIQT
Posim13aG0066300	PsPOD51	353	38413.2	9.42	36.25	82.01	-0.272	Extracellular	MGMKSSFLLILFIVPVVLADLRVGFYKPTCPDAESIIFRAVQKRFNTDKSVTAALLRMHFHDCFVRGCDASILIDSTTQNQAEKDAGPNQTVREYELIDEIKKALEAKCPSKVSCADIITVATRDAVVLAGGPNYTVPTGRRDGLVSRAGDVNLPGPQVDVSQAFQIFRAKGLTLEEMVILLGAHTVGVAHCSFFSERLQNDPSMDANLAANLSNVCANPNTDPTVLLDQGTGFVVDNEFYKQLLLKRGIMHIDQELAIDSSTSGFVSRFARDGNGFKQSFGNAMAKMGSVGVLVGNDGEVRKNCRVFNPKNKPTVPSPPKKDKVSPPSKNAKNKKQKKPKGNGKKKRNTRAL
Posim13aG0081100	PsPOD52	322	34902.3	9.08	42.07	81.24	-0.278	Chloroplast	MDSSSFSKAIVTLAILVMLSMGSSNAQLSIDFYSKSCPHLLSTVKPVVQSAINKEARMGASILRLFFHDCFVNGCDGSLLLDDTSSFTGEKNAAPNQNSARGFEVIDNIKSAVEKACPGVVSCADILAIAARDSTVILGGPEWDVKLGRRDARTASQAAANNSIPRPTSNLNQLISRFNALGLSTRDMVALSGSHTIGQARCTNFRARIYNETTIDSSLAQTRRSNCPSTSGSGDNNLAPLDLQTPTRFENNYYKNLINRRGLLHSDQQLFNGGSTDSIVRTYSSNENTFRSDFVAGMIKMGDIRPLTGSRGEIRNNCRRIN
Posim13aG0142600	PsPOD53	316	33567	6.58	29.17	85.85	0.03	Chloroplast	MALSKIFYGLCFSMLLLGLVHAQLSTTFYATTCPKALSTIRTAVLKAVVKEHRMGASLLRLHFHDCFVNGCDASVLLDDTSSFTGEKTAGPNANSLRGYDVIDTIKSQLESICPGVVSCADILAVAARDSVVALSGPSWTVQLGRRDSTTASLGAANSDLPSPLMDLSDLITSFSNKGFTAKEMVALSGSHTIGQARCLLFRNRVYNETSLDSTLATSLKSNCPNTGSDDNLSSLDATTPVTFDNSYFKNLANNKGLLHSDQQLFSGGTTDSQVKTYSINSATFYADFASAMVKMGSISPLTGSDGQIRTNCAKVN
Posim13aG0144900	PsPOD54	366	39985.9	9.34	34.56	81.01	-0.161	Nucleus	MPCSCQEKSSIKPYIYLDISNNLVLKTLLAFLNSLKQRSKMARTSSSSTSFSSYMVSVTLALLLIYTSSSSAHLSTDFYDKSCPQLFGTVKSVVQSAIAKERRMGASLVRLFFHDCFVKGCDASILLEDTATFKGEQGAGPNNNSVRGYNVVAKIKSKLEKVCPGIVSCADIVVIAARDSTVLLGGPYWKVKLGRRDSKTASMNAANKSLPSATSTVSQLIQRFKSKGLSATDMVALSGSHTIGQTKCKTFRARIYNETNIDKSFATMRQKMCPLTTGDDNLAPLDFQTPNVFDNNYYKNLIHKKGLLHSDQVLFSGESTDSLVRTYSNNPDIFFSDFAAAMIKMGDIDPLTGSSGEIRKKCSCPN
Posim13aG0145000	PsPOD55	325	35078.9	9.57	36.28	76.49	-0.167	Chloroplast	MARPSSFSSYMAIFTLAFLVIFTSHSSAQLSTNFYSKSCPKVFGAVKSVVQSAVSKERRMGASLVRLFFHDCFVRGCDGSILLEDTSSFTGEQTAGPNNNSVRGYNVIAKIKSQVEKVCPGIVSCADIVAIAARDSTVILGGPFWNVKLGRRDSKTASLSAANSGVIPPPTSTLSNLINRFNNKGLSVKDMVALSGSHTIGQARCTSFRARIYNETNIDSSFATTRQKNCPFPGPKGDNKLAPLDVQTPTSFDNKYYKNLISQKGLLHSDQVLFNGGSTDSLVRTYSSNPKTFSSDFVTAMIKMGDIDPLTGSQGEIRKICSKPN
Posim13aG0145200	PsPOD56	320	35250.2	8.96	30.01	83.56	-0.189	Extracellular	MAALQSFLYFATLVAILIPVSAQLTPDFYDKVCPQALPIIRKITKQAIRREPRMGASLLRMHFHDCFVNGCDGSVLLDDTANFTGEKTALPNLNSLRGFEVVDQIKSAINQACSANVVSCADILAVAARDSVNLLGGPAYKVLLGRRDSRTASKNDANTNLPPPFFNFSQLLSNFQSHGLNLTDLVVLSAGHTIGLARCTTFRDRIYNDTNINYKFAASLKYSCPRTGGDNNTNPFDSTTTRFDAQYFRDLLAKKGLLHSDQELFKGDGSGSDPLVKYYGYINPDRFLTDFSASMVKMGNMKPLTGTNGEIRMNCRKVNN
Posim14aG0126900	PsPOD57	316	33427.7	9.01	40.42	77.94	-0.024	Chloroplast	MGSTKFFVTLCVVPLLASSFCSAQLSATFYASTCPNLQTIVRNAMTGAVNGQPRLAASILRLFFHDCFVNGCDGSILLDDTATFTGEKNANPNRNSARGFEVIDTIKTRVEAACNATVSCADILALAARDGVVLLGGPSWTVPLGRRDARTASQSAANSQIPSPASSLATLISMFSAKGLSAGDMTALSGGHTIGFARCTTFRNRIYNDTNIDASFATTRRASCPASGGDATLAPLDGTQTRFDNNYYTNLVARRGLLHSDQELFNGGSQDALVRTYSTNGATFARDFAAAMVKMGNISPLTGRNGEIRRNCRVVN
Posim15aG0003400	PsPOD58	328	35543.1	8.01	42.69	79.97	-0.24	Chloroplast	MMSSKKLTQLSVICWVAVLFCQSVQSQLQVGFYRNSCRRAELIVRNAVRDGINKDRGVAAGLVRMHFHDCFVRGCEGSVLLDSTSSNTAEKDSPANNPSLRGYEVVDDAKAKLEAECRGVVSCADILAFAARDSFDLTGGISYDVPAGRRDGTVSLVAETSDLPPPTLNVDQLTQNFAKKGLSQEEMVTLSGGHTIGRSHCTSFRDRLYNFSGTNSQDPSLDATYAASLKQKCPQASTDTNLVVPMDTITPTISDVSYYRDILANRGLFTSDQTLLSNTATASQVNSNSRSPLGWKRKFAAAMVKMGQIEVLTGNTGEIRANCRVINS
Posim15aG0113700	PsPOD59	324	34554.6	5.83	32.5	94.26	0.245	Extracellular	MKAEAAFLTLALGLISVNFAGFCFGALQVGFYRGKCGFADVEAIVAGVITAQFFRDPSTVAALLRLQFHDCFVNGCDASILVDGSNSEKTAIPNLSVRGYEIIDQAKAAVENACPGVVSCADLIAIATRDVVFLSGGGRYDVQTGRRDGLVSAAKNVSLPGPAISVPEAIAAFSDKGLTVTEMVLLLGAHSVGIAHCSFIKDRLFNFENTGRPDPSMDPFLENILRSRCPPFATVDNTVNLDQNSFSPFTISNTYYQTVMLHRGILQIDQDLGTDPLTMPVVKNLANAFDFPARFGAAMVKLGAIGVLTGTQGEIRRSCRATNR
Posim16aG0053900	PsPOD60	331	34979.9	5.08	46.78	79.58	-0.053	Chloroplast	MSPPPSTSFFSVAIVLLGMMLPQSKAQLNATFYANTCPNVSSIVSNVVQQAFQSDSRIGASLIRLHFHDCFVNGCDASILLDNSSSILSEKFAAPNVNSIRGFGVVDNIKTAVENSCPGVVSCADILALAAESSVSQSGGPSWSVLLGRRDSLTANQAGANTSIPSPFEGLNNITTKFSAVGLNTNDLVALSGAHTFGRAQCRTFSNRLYNFSNTGNPDSTLNTTYLTTLQQICPQNGSGTALANLDPTTSDTFDNNYFTNLQNNQGLLQSDQELFSTPGAATITIVNNFSSNQTAFFQSFVQSMINMGNISPLTGSSGEIRSDCKKVNGS
Posim16aG0131600	PsPOD61	317	33382.3	8.43	30.71	78.8	-0.064	Chloroplast	MASFNSSSSTITTFKFHLGAFLLLVGVASAQLASNFYGTSCPSVLSVIKSAVNSAVSNEARMGASLLRLHFHDCFVNGCDASVLLDGGEKTAPANTNSLRGFEVIDNIKTQLESSCPGVVSCADILSVAARDSVVALGGPSWQVQLGRRDSATAGSVSDVNNNVPSPGLSVSGLISAFSNKGFTAKEMVALSGSHTIGQARCTTFLTRINNETNIDSSFKTSTQAQCQNTNNFVPLDVTSPTSFDSAYYRNLLNQKGLLHSDQQLFSGGSTDAQVRAYSSNQAAFRTDFANAMIKMGNLSPLTGTNGQIRTNCRKAN
Posim16aG0131700	PsPOD62	320	34813	9.35	42.09	90.81	-0.096	Chloroplast	MVSRTIFCLSAFLVLLVLATSASSSKVLSPHYYNHVCPKALPAIKRVVEAAVYKERRMGASLLRLHFHDCFVNGCDASILLDSTSTIDSEKNALPNNNSLRGFEVIDQVKSEVDKICGRPVVSCADIVAVAARDSVVALGGPTWAVQLGRKDSTTASRDKADNDLPSPFMDLPALINNFKRQGLNERDLVALSGGHTLGSAQCFTFRNRIHNEINIDPKFVKQRKSTCPLVGGDSNLAPLDPTPAHFDVAYFNSLVKKRGLLRSDQALFNGGSTDGLVKAYSSNAKAFWADFAKSMVKMGNINILTGKQGQVRLNCRKVN
Posim16aG0131800	PsPOD63	321	35179.4	9.22	31.21	86.92	-0.198	Vacuole	MVSLGIFSLISTLFLVLVAVPTTASSSKLSPNYYDHVCPQALPAIKRVVEAAVNKERRMGASLLRLHFHDCFVHGCDASILLDSTSAFDSEKKAGPNKNSTRGFEVIDQIKLEVDKVCGRPVVSCADILAVAARDSVVVLGGPTWAVQLGRRDSTTARKTTADKDIPTPLMNLTDLIKNFKKHGLDERDLVALSGAHTIGSAQCFTFRDRIYNEANIDPEFARKRRLTCPRTGGNSNLAALDPTQANFDVKYFNKLLKKRGLLHSDQELFNGGSTDSLVEAYSSDAKAFWADFAKSMMKMGNINPLTGKQGQVRLNCRKVN
Posim17aG0086100	PsPOD64	323	34607.2	5.29	35.4	83.93	0.002	Vacuole	MERGYMLLLVVLIIAIGRGEGQLVENFYSSSCPNVEGIVRQAVSTKFRQTFTTIPATLRLFFHDCFVTGCDASTMVSSPNGDAEKDAPDNLSLAGDGFDTVVKAKQAVEAACPKVVSCADILALAARDVVVLAGGPSFNVELGRRDGMVSQASLVKGNLPEPDFTLSQLNAIFAKNNLNQIDMIALSGAHTLGFSHCNRFAKRLYSFSSSSPVDPSLDAEYAQQLMNACPRNVDPSIAIDMDPVTSRTFDNVYFQNLVSGKGLFTSDEVLFSDPASQPTVNDFAKNSGDFNGAFATAMRKLGRVGVKTGSQGRIRTDCTVINS
Posim18aG0013700	PsPOD65	334	36036.6	5.28	44.8	84.97	-0.056	Chloroplast	METNPIPFSSRPHLCSFLVLGLLHAVVVASPASASLFFNFYGASCPTAELIISNTVRSASSSDPTIPGKLLRLVFHDCFVEGCDASVLLQGNGTERSDPGNRSLGGFQVIDSAKRMLEIFCPGTVSCADVVALAARDAVAITGGPQLQIPTGRRDGRVSAAANVRPNIIDTTFTMNEMINIFTAKGLSIEDLVVLSGAHTIGSAHCSAFSDRFQEDSKGKLTLIDTSLDRNYANELMQRCPVDASASITVVNDPETSSSFDNQYYRNLVAHKGLFQSDSVLLDDKRTRNLVQDFANDQEKFFQSWSQSFLKLTSIGVKTGEEGEIRQSCSMTSG
Posim18aG0085400	PsPOD66	329	36172.2	9.46	35.06	86.6	-0.175	Chloroplast	MGNQKFIVLSILILSLLVTIASAQSSRLRQNFYQNICPNVESLVRSAVQTKFSQTFVTAPATIRLLFHDCFVRGCDASVLLSSPSNNAEKDHPDDISLAGDGFDTVIKAKAAVDSNPQCRNKVSCADILALATRDVVALAGGPSYSVELGRRDGRISTKASVQRKLPHPTFNLDQLNSMFASHGLSQTDMIALSGAHTLGFSHCSRFADRIYRFNSRNRIDPTLNLQYAMQLRQMCPVNVDPRIAINMDPTTPRQFDNAYYQNLKNGKGLFTSDQILFTDSRSKGTVNLFASNNAAFQQAFVTAITKLGRVGVLTGNQGEIRRDCSRIN
Posim18aG0121000	PsPOD67	323	35159.9	6.59	37.97	86.93	-0.145	Plasma Membrane	MEGLWLVVLVIFVMALSVESQLKTGFYSSSCPKAEAIVRSTVESYFKKDPTIAAGLLRLHFHDCFVQGCDGSVLIAGRSSAERNALPNLGLRGFEVIDDAKSQIEASCPGVVSCADILALAARDAVDLSDGPSWSVPTGRRDGRVSLSSQVSKYLPSPLDSIAVQKQKFADKGLDDHDLVTLVGAHTLGQTHCQFIRYRLYNFTATGNADPTINQSFLSQLRALCPNNGDGTIPVPLDKDSQTDFDTSFFKNVRDGNGVLESDQRLWGDAATRDVVKKYAGTIRGLLGHRFDIEFRQAMVKMSSIDVKTGTNGEIRKACSKFN
Posim19aG0001000	PsPOD68	316	34525.1	5.13	39.57	76.27	-0.184	Extracellular	MAMANFLALFLLMELIAGGYRDGANGLSMNYYVFSCPFAEAIVRNTVTSALQSDPTLAAGLVRMHFHDCWIQGCDGSVLIDSTKDNTAEKESPGNQSVRGFELIDDVKEQLEEQCPGVVSCADIVAMAAREAVALSGGPVYDIPKGRKDGRRSKIEDTLNAPAPTFNASELVRVFGLRGFSAQDMVALSGGHTLGVARCLTFKNRLSDPVDPTMDSDFSKTLSKTCSGGDDAEQTFDMTRNSFDNFYFQALQRKSGVLFSDQTLYNNPITKSIVKGYAMNQAKFFLDFQQAMVKMSLLDVKEGSQGEVRADCRKIN
Posim19aG0076100	PsPOD69	327	35772.2	8.79	41.28	85.78	-0.045	Vacuole	MASSKLSPCLIFLQVVFLVLVFNSANAQLRVGFYKDTCPKAEAIVEEVMHQVMKVAPSLSGPLLRMHFHDCFVRGCDGSVLLNSSTGQAEKDSPPNLSLRGYQIIDRVKTALEKECPGVVSCADIMAIVARDVTVATMGPFWEVETGRRDGRVSNFLEPLTNLPPFFANISQLISMFRSKGLSVKDLVVLSGGHTIGTSHCSSFSSRLYNSTGKDGTDPTLDSEYIEKLKSRCKVGDQTTLVEMDPGSVRTFDNSYYTLVAKRRGLFQSDAALLDNSETKAYVKLQSAATHRPTFFKDFGVSMINMGRVGVLTGKAGEIRKVCSKVN
